# Supplementary material for: Phage Display Detection of Mimotopes that Are Shared Epitopes of Clinically and Epidemiologically Relevant Enterobacteria
Source: Microorganisms. 2020 May 22;8(5):780. doi: 10.3390/microorganisms8050780 (PMC7285282; doi:10.3390/microorganisms8050780)
Supplement: Supplementary file 1 [file microorganisms-08-00780-s001.zip]

Archive with 1 entries (1 files):
- Supplementary tables_744889 - Acceso directo.lnk
